# Supplementary material for: Methods for Indirect Treatment Comparison: Results from a Systematic Literature Review
Source: J Mark Access Health Policy. 2024 Apr 16;12(2):58–80. doi: 10.3390/jmahp12020006 (PMC11036291; doi:10.3390/jmahp12020006)
Supplement: Supplementary file 1 [file jmahp-12-00006-s001.zip]

Archive with 1 entries (1 files):
- jmahp-2713799-supplementary.pdf
